# Supplementary material for: Dysfunction of the ubiquitin ligase E3A Ube3A/E6-AP contributes to synaptic pathology in Alzheimer’s disease
Source: Commun Biol. 2019 Mar 22;2:111. doi: 10.1038/s42003-019-0350-5 (PMC6430817; doi:10.1038/s42003-019-0350-5)
Supplement: Supplementary file 3 — Supplementary Data 1 [file 42003_2019_350_MOESM3_ESM.xlsx]

## Sheet: Tg2576 Training Data
Trial	WT	WT	WT	WT	WT	WT	WT	WT	WT	WT		Tg2576	Tg2576	Tg2576	Tg2576	Tg2576	Tg2576	Tg2576	Tg2576	Tg2576	Tg2576	Tg2576	Tg2576	Tg2576
1	60	26.5265	60	51.7985	27.7194	47.3574	54.5455	49.2529	49.0757	60		46.4915	36.69	42.8879	44.7231	43.003	38.325	52.691	54.1341	48.5285	46.2162	60	38.2225	54.0174
2	47.3273	35.7608	57.671	44.638	14.623	31.6834	53.7738	31.2246	38.4818	54.3435		45.5722	60	21.2212	43.2799	38.2399	42.0354	26.0844	39.6763	37.3707	39.7431	21.6105	35.7024	34.9116
3	39.1141	50.2619	38.7821	28.8288	27.5526	16.9086	21.997	43.7054	14.8065	60		31.6433	60	29.9633	28.2366	32.2256	50.045	38.642	41.1345	49.8932	42.1955	32.101	47.2383	24.7581
4	47.5025	26.977	52.8562	25.4004	29.7481	24.301	17.2673	37.9413	43.7221	35.8544		52.1305	55.1518	25.5272	16.8335	60	60	34.326	54.5596	53.8255	43.1048	19.197	23.0453	24.4745
5	52.9563	26.9369	57.2289	19.6613	13.5135	47.5926	17.8262	45.2236	27.7878	31.411		39.5095	60	25.8675	21.7067	48.003	55.3503	36.1044	60	52.7161	59.6313	56.2385	31.4893	50.3387
6	34.7731	28.2235	31.3297	14.7147	8.97564	9.60127	13.2299	43.1048	39.7431	22.3498		59.6313	60	26.1862	41.4114	40.292	46.2162	42.1955	58.0714	24.7764	41.4114	25.203	19.4194	12.2205
7	25.7471	9.19586	9.34347	14.1475	13.8249	23.2788	11.7856	19.197	21.6105	29.2235		56.2385	60	25.6924	25.203	43.3812	60	32.101	43.7704	46.918	40.292	43.3812	60	60

## Sheet: Tg2576 Probe Data
	WT	WT	WT	WT	WT	WT	WT	WT	WT	WT		Tg2576	Tg2576	Tg2576	Tg2576	Tg2576	Tg2576	Tg2576	Tg2576	Tg2576	Tg2576	Tg2576	Tg2576	Tg2576
Zone 1	25.2	34.6	22.7	38.5	32.7	27.9	41.1	23.2	27.2	44.8		45.7	28.8	18.7	25.8	52.8	25.8	44.8	50.1	42.7	38.8	31.9	55.1	22.6
Zone 2	12.2	18.4	24.4	14.5	19.1	7.8	15.2	3.1	10.2	3.4		15.1	18.8	9.5	9.7	1.9	19.8	14.6	10.9	14	18.9	12.9	3.7	40.6
Target Quadrant	44.9	23.8	39.1	34.3	38.5	48.4	25.4	39.9	48.3	34.6		33.3	2.2	19.8	18.3	25.5	40.9	22.6	17.7	19.3	17.8	35.5	4.6	10.8
Zone 4	17.7	23.2	13.8	12.7	9.7	15.9	18.3	33.8	14.3	17.2		5.9	50.2	52	46.2	19.8	13.5	18	21.3	24	24.5	19.7	36.6	26

## Sheet: Tg2576 Visible platform
	Time to reach platform			Swim speed
	WT	Tg2576		WT	Tg2576
	48.6731	51.4537		11.9794	13.8501
	48.6064	60		11.5326	12.5493
	18.0959	6.39528		10.6005	22.4212
	30.7886	47.8745		13.0607	10.9619
	15.0261	23.5124		9.94173	13.7886
	11.4225	14.6702		11.6548	15.6106
	60	39.3727		9.13339	16.9825
	60	8.54187		9.0947	20.6251
	13.1687	48.0169		15.0514	8.56382

## Sheet: Tg2576 Spine data
Average spine density/brain (12 stacks/brain)
	WT	Tg2576
Mouse_1	1.41	0.93
Mouse_2	1.25	0.78
Mouse_3	0.9	1.66
Mouse_4	1.65	0.7
Mouse_5	1.58	0.67
Mouse_6		0.9
Mouse_7		1.1
		0.65

## Sheet: Tg2576 WB
	Ube3A	Arc	phospho-c-Abl	Ephexin-5	Active-RhoA	Insoluble Ube3A	EphB2
WT	1.02196	0.00024	2.38357	1	1	1	1
	1.09122	0.0194	0.522655	1.46339	1.15848	0.971907	0.979058
	1.05574	0.163196	0.403779	1.31796	3.10156	0.329198	1.06725
	0.831081	0.0321835	0.689995	1.18476	0.71958	1.26543	1.08478
WT	0.757065	0.05408		1.04876	1.49482		0.984435
	1.25913
	1.24518
	0.985513
Tg2576	0.528716	0.2885	2.23278	1.67221	4.93941	7.95347	1.05327
	0.344595	0.327896	5.37336	1.73148	4.65453	6.94981	1.11186
	0.353041	0.424687	3.11621	1.91577	4.38833	5.5733	1.04018
	0.39527	0.22256	3.69064	1.4146	2.24736	4.3149	1.0395
Tg2576	0.735341	0.33182		1.4398	4.05711		1.04435
	0.833568
	0.71618
	0.673963
Ube3A
Age (months)	WT	WT	WT	Tg2576	Tg2576	Tg2576
0-1	1.4831	0.928792	0.799274	1	1.07739	1.09686
3-4	0.947112	1.23231	1.1552	1.0091	1.18458	1.0311
6-7	1.07016	1.09919	1.12388	0.852985	0.832697	0.757225
9-10	1.03902	1.05777	0.82278	0.546429	0.691294	0.565738
Ube3A
	WT	WT	WT	Tg2576	Tg2576	Tg2576
FC	1	1.12582	1.22575	0.941715	0.682743	0.811147
HIP	1	0.806936	0.98952	0.688162	0.495986	0.601151
CER	1	1.00599	1.16892	1.15662	1.2293	1.02596
OB	1	0.928863	1.45049	1.14801	1.26668	1.33266

## Sheet: Abeta_DPH and Various Genes
										Ephexin-1				Lfc
	Ube3A	Surface-EphB2	Ephexin-5	RhoA	Arc	Surface-GluR1				Control	Abeta_1h	Abeta_6h		Control	Abeta_1h	Abeta_6h
Vehicle	1	1	1	1	1	1				1	1.11	1.22		1	0.934331	0.415822
	0.965787	0.876969	1.29316	1	2.25957	1.04975				1	1.73	1.49		1	0.786765	0.414257
	0.661627	1.02554	1.0816	1	1.70399	1				1	1.16	1.47		1	0.762613	0.433615
	1.01255			1
	0.91937
Abeta	0.546386	0.679437	1.42818	3.35	3.19875	0.764084
	0.652516	0.591249	2.13379	3.51	3.08184	0.683081
	0.740511	0.476665	1.85593	4	3.7721	0.724116					Ephexin-5
	0.647209			1.91							siControl	siEphexin-5
	0.698039										1	0.404712
											0.888877	0.33879
											1.05982	0.316805
					phospho-Ube3A
	Ube3A	phospho-c-Abl			Vehicle	Aβ	Aβ + STI
Vehicle	1	1			1	1.66651	1.09366
2	0.734381	1.76553			0.679441	1.75475	1.1588
3	0.929627	1.20929			0.861538	1.45747	1.03557
DPH	0.483014	43.1665
5	0.273869	42.7579			Ube3A
6	0.692291	42.7579			Vehicle	Aβ	Aβ + STI
					1	0.66563	1.11292
					0.77673	0.71673	1.22493
					0.9833	0.56663	1.08337
Average spine density/neuron (20 neurons)
	Control	Aβ	Aβ + siE5
Culture_1_1	1	0.75	1.21
Culture_1_2	1.1	0.46	1.22
Culture_2_1	1.12	0.11	0.89
Culture_2_2	0.75	0.61	1.5
Culture_3_1	0.78	0.65	0.87
Culture_3_2	0.87	0.23	1.01

## Sheet: TMP experiments
	Average Spine density/neuron (10 neurons/value)
	Vehicle	Aβ	Aβ + TMP	Vehicle + TMP
Culture 1_1	0.53	0.44	0.49	1.22
Culture 1_2	0.76	0.52	1.04	1.33
Culture 1_3	0.67	0.65	0.66	1.43
Culture 2_1	0.89	0.55	0.61	0.42
Culture 2_2	1.22	0.22	0.33	0.88
Culture 2_3	1.23	0.77	0.82	1.56
Culture 3_1	0.99	0.45	1.1	0.83
Culture 3_2	0.56	0.41	1.23	1.44
Culture 3_3	0.66	0.49	0.83	0.84
Culture 3_4	0.87	0.37	0.9	1.12
									DD-Ube3A
										TMP Concentration (μM)
									Control	--	10	1	0.1	0.01
Surface GluR1									0.058	0.08	6.73	2.63	0.362	0.308
Vehicle	Aβ	Aβ + TMP	Vehicle + TMP						0.038	0.17	9.115	2.643	0.659	0.606
1	0.312874	1.28935	1.34919						0.022	0.22	8.562	3.01	0.762	0.223
0.843681	0.169039	1.35398	1.29662
1.16959	0.423992	1.21612	1.09733
Ephexin-5
Vehicle	Aβ	Aβ + TMP	TMP
1	1.57351	1.01598	0.958058
1.12995	1.86447	0.757672	0.79376
0.879784	1.56065	0.693556	1.04968
Arc
Vehicle	Aβ	Aβ + TMP	Vehicle + TMP
1	1.66	0.554	0.49
1.09852	1.55875	0.66851	0.55752
1.11525	1.44822	0.864855	0.756582
RhoA
Control	Aβ	Aβ + siE5
1	1.76	0.72
1	2.15	1.1
1	1.46	0.53

## Sheet: qPCR
	Ube3A mRNA
	Vehicle	Aβ
	0.68302	0.628507
	0.913832	0.673617
	1	0.97942
	0.882703	0.479632

## Sheet: Ube3A half-life
Ube3A
Hours	CHX	CHX	CHX		CHX + Aβ	CHX + Aβ	CHX + Aβ
0	1	1	1		1	1	1
4	0.667135	0.99697	0.856565		0.896175	0.815984	0.876023
8	0.7517	0.944194	0.844725		0.682107	0.351461	0.510618
16	0.724851	1.08687	0.892279		0.530815	0.209326	0.381147

## Sheet: Microscopy
GluR1
Vehicle	Area	Mean Intensity
1	1374266	4.695
2	1391616	5.538
3	1392640	4.519
4	1386180	4.759
5	1391280	3.665
6	1388544	5.992
7	1389920	3.957
8	1391616	4.585
9	1391280	4.157
10	1391616	3.006
11	1391280	3.535
12	1390257	2.503
Abeta 1.0 nM	Area	Mean Intensity
1	1385840	3.515
2	1381086	1.393
3	1389920	2.81
4	1389920	1.738
5	1391280	2.365
6	1389920	3.671
7	1387200	3.327
8	1389920	5.298
9	1391280	2.487
10	1391616	3.141
11	1390257	2.925
12	1391280	3.632
